# Supplementary material for: Two new species of genus Magadhaideus Long & Chen, 2017 from China (Hemiptera: Fulgoromorpha: Achilidae)
Source: Zookeys. 2018 Oct 2;(787):81–90. doi: 10.3897/zookeys.787.26057 (PMC6177512; doi:10.3897/zookeys.787.26057)
Supplement: XML Treatment for Magadhaideus [file zookeys.787.26057-treatment1.xml]

<!DOCTYPE tp:taxon-treatment
  PUBLIC "-//TaxonX//DTD Taxonomic Treatment Publishing DTD v0 20100105//EN" "tax-treatment-NSO.dtd">
<tp:taxon-treatment xmlns:tp="http://www.plazi.org/taxpub"><tp:treatment-meta><kwd-group><label>Taxon classification</label><kwd><named-content xmlns:xlink="http://www.w3.org/1999/xlink" content-type="kingdom">Animalia</named-content></kwd><kwd><named-content xmlns:xlink="http://www.w3.org/1999/xlink" content-type="order">Hemiptera</named-content></kwd><kwd><named-content xmlns:xlink="http://www.w3.org/1999/xlink" content-type="family">Achilidae</named-content></kwd></kwd-group><mixed-citation publication-type="journal"><person-group><name><surname>Xu</surname><given-names>Shi-Yan</given-names></name><name><surname>Long</surname><given-names>Jian-Kun</given-names></name><name><surname>Chen</surname><given-names>Xiang-Sheng</given-names></name></person-group><article-title>Two new species of genus <italic><tp:taxon-name><tp:taxon-name-part taxon-name-part-type="genus" reg="Magadhaideus">Magadhaideus</tp:taxon-name-part></tp:taxon-name></italic> Long &amp; Chen, 2017 from China (<tp:taxon-name><tp:taxon-name-part taxon-name-part-type="order">Hemiptera</tp:taxon-name-part></tp:taxon-name>: <tp:taxon-name><tp:taxon-name-part taxon-name-part-type="infraorder">Fulgoromorpha</tp:taxon-name-part></tp:taxon-name>: <tp:taxon-name><tp:taxon-name-part taxon-name-part-type="family">Achilidae</tp:taxon-name-part></tp:taxon-name>)</article-title><source>Zookeys</source><day>2</day><month>10</month><year>2018</year><volume>2018</volume><issue>787</issue><fpage>81</fpage><lpage>90</lpage><pub-id pub-id-type="doi">10.3897/zookeys.787.26057</pub-id></mixed-citation></tp:treatment-meta><tp:nomenclature><tp:taxon-name>
            <tp:taxon-name-part taxon-name-part-type="genus" reg="Magadhaideus">Magadhaideus</tp:taxon-name-part>
          </tp:taxon-name><tp:taxon-authority>Long &amp; Chen, 2017 in Long et al. 2017</tp:taxon-authority><tp:nomenclature-citation-list><tp:nomenclature-citation><tp:taxon-name>
                <tp:taxon-name-part taxon-name-part-type="genus" reg="Magadhaideus">Magadhaideus</tp:taxon-name-part>
              </tp:taxon-name><comment>Long et al., 2017: 22.</comment></tp:nomenclature-citation></tp:nomenclature-citation-list></tp:nomenclature><tp:treatment-sec sec-type="type species" id="SECID0EQGAC"><title>Type species.</title><p><italic><tp:taxon-name><tp:taxon-name-part taxon-name-part-type="genus" reg="Magadhaideus">Magadhaideus</tp:taxon-name-part><tp:taxon-name-part taxon-name-part-type="species" reg="xiphos">xiphos</tp:taxon-name-part></tp:taxon-name></italic> Long &amp; Chen, 2017 (original designation).</p></tp:treatment-sec><tp:treatment-sec sec-type="diagnosis" id="SECID0EBHAC"><title>Diagnosis.</title><p>Genus diagnostic characters mainly follow <xref ref-type="bibr" rid="B6">Long et al. (2017)</xref>. Mesonotum with a transverse callus on anterior third of disc (Figs <xref ref-type="fig" rid="F1">5</xref>, <xref ref-type="fig" rid="F3">26</xref>; <xref ref-type="bibr" rid="B6">Long et al. 2017</xref>: fig. 5); pygofer in lateral view with dorsal margin distinctly shorter than ventral margin (Figs <xref ref-type="fig" rid="F1">11</xref>, <xref ref-type="fig" rid="F3">32</xref>; <xref ref-type="bibr" rid="B6">Long et al. 2017</xref>: fig. 11); each side of male anal segment with a strong spinous process, directed ventrally (Figs <xref ref-type="fig" rid="F1">10</xref>, <xref ref-type="fig" rid="F3">31</xref>; <xref ref-type="bibr" rid="B6">Long et al. 2017</xref>: fig. 10); medioventral process of male broad and short, with a small sharp process lateroapically (Figs <xref ref-type="fig" rid="F1">12</xref>, <xref ref-type="fig" rid="F3">33</xref>; <xref ref-type="bibr" rid="B6">Long et al. 2017</xref>: Fig. <xref ref-type="fig" rid="F1">12</xref>); phallobase with apical half branched into many more and longer processes.</p><p><italic>Female genitalia.</italic> Anal segment (Figs <xref ref-type="fig" rid="F2">17</xref>, <xref ref-type="fig" rid="F4">38</xref>; <xref ref-type="bibr" rid="B6">Long et al. 2017</xref>: fig. 17) in dorsal view suborbicular, basal margin M-shaped approximatively. First valvula with five spines <!--PageBreak-->(Figs <xref ref-type="fig" rid="F2">19</xref>, <xref ref-type="fig" rid="F4">40</xref>; <xref ref-type="bibr" rid="B6">Long et al. 2017</xref>: fig. 19). Second valvula with two lateral lobes incompletely symmetrical (Figs <xref ref-type="fig" rid="F2">20</xref>, <xref ref-type="fig" rid="F4">41</xref>; <xref ref-type="bibr" rid="B6">Long et al. 2017</xref>: fig. 20). Third valvula with outer surface shagreened (Figs <xref ref-type="fig" rid="F2">16</xref>, <xref ref-type="fig" rid="F4">37</xref>; <xref ref-type="bibr" rid="B6">Long et al. 2017</xref>: figs. 16, 18), in lateral view apical margin sinuate, with an angulate process ventrally (Figs <xref ref-type="fig" rid="F2">18</xref>, <xref ref-type="fig" rid="F4">39</xref>; <xref ref-type="bibr" rid="B6">Long et al. 2017</xref>: fig. 18).</p></tp:treatment-sec><tp:treatment-sec sec-type="distribution" id="SECID0EBLAC"><title>Distribution.</title><p>Oriental region (South China).</p><sec sec-type="Key to the species of the genus Magadhaideus based on males" id="SECID0EGLAC"><title>Key to the species of the genus <italic><tp:taxon-name><tp:taxon-name-part taxon-name-part-type="genus" reg="Magadhaideus">Magadhaideus</tp:taxon-name-part></tp:taxon-name></italic> based on males</title><table-wrap content-type="key" position="anchor" orientation="portrait"><table id="TID0ENEAC" rules="all"><tbody><tr><td rowspan="1" colspan="1">1</td><td rowspan="1" colspan="1">Medioventral process of pygofer with apical margin truncate, two lateroapical processes small or slender</td><td rowspan="1" colspan="1">
                      <bold>2</bold>
                    </td></tr><tr><td rowspan="1" colspan="1">–</td><td rowspan="1" colspan="1">Medioventral process of pygofer with apical margin not truncate, two lateroapical processes large</td><td rowspan="1" colspan="1">
                      <bold>3</bold>
                    </td></tr><tr><td rowspan="1" colspan="1">2</td><td rowspan="1" colspan="1">Medioventral process of pygofer with apical margin in the middle distinctly convex; phallobase of aedeagus with outermost left lateral processes with apical 1/2 distinctly bent, directed inwards (Fennah, 1956: fig. 15: D)</td><td rowspan="1" colspan="1">
                      <bold><italic><tp:taxon-name>
                            <tp:taxon-name-part taxon-name-part-type="genus" reg="Magadhaideus">M.</tp:taxon-name-part>
                            <tp:taxon-name-part taxon-name-part-type="species" reg="cervina">cervina</tp:taxon-name-part>
                          </tp:taxon-name></italic></bold>
                    </td></tr><tr><td rowspan="1" colspan="1">–</td><td rowspan="1" colspan="1">Medioventral process of pygofer with apical margin in the middle concave; phallobase of aedeagus with outermost left lateral processes with apical 1/2 hardly bent, directed apically (Figs <xref ref-type="fig" rid="F3">35–36</xref>)</td><td rowspan="1" colspan="1">
                      <bold><italic><tp:taxon-name><tp:taxon-name-part taxon-name-part-type="genus" reg="Magadhaideus">M.</tp:taxon-name-part><tp:taxon-name-part taxon-name-part-type="species" reg="pingbianensis">pingbianensis</tp:taxon-name-part></tp:taxon-name></italic> sp. n.</bold>
                    </td></tr><tr><td rowspan="1" colspan="1">3</td><td rowspan="1" colspan="1">Medioventral process of pygofer with two slender long lateroapical processes (Long et al., 2017: fig.12); phallobase of aedeagus in ventral</td><td rowspan="1" colspan="1">
                      <bold><italic><tp:taxon-name>
                            <tp:taxon-name-part taxon-name-part-type="genus" reg="Magadhaideus">M.</tp:taxon-name-part>
                            <tp:taxon-name-part taxon-name-part-type="species" reg="xiphos">xiphos</tp:taxon-name-part>
                          </tp:taxon-name></italic></bold>
                    </td></tr><tr><td rowspan="1" colspan="1">–</td><td rowspan="1" colspan="1">Medioventral process of pygofer with two much smaller and shorter lateroapical processes, not directed outward (Figure <xref ref-type="fig" rid="F1">12</xref>); aedeagus with phallobase in ventral view with six processes (Figure <xref ref-type="fig" rid="F1">15</xref>)</td><td rowspan="1" colspan="1">
                      <bold><italic><tp:taxon-name><tp:taxon-name-part taxon-name-part-type="genus" reg="Magadhaideus">M.</tp:taxon-name-part><tp:taxon-name-part taxon-name-part-type="species" reg="luchunensis">luchunensis</tp:taxon-name-part></tp:taxon-name></italic> sp. n.</bold>
                    </td></tr></tbody></table></table-wrap></sec></tp:treatment-sec><tp:treatment-sec><!--Section generated to contain objects referenced in tp:taxon-treatment.--><fig id="F1" position="float" orientation="portrait"><label>Figures 1–15.</label><caption><p><italic><tp:taxon-name><tp:taxon-name-part taxon-name-part-type="genus" reg="Magadhaideus">Magadhaideus</tp:taxon-name-part><tp:taxon-name-part taxon-name-part-type="species" reg="luchunensis">luchunensis</tp:taxon-name-part></tp:taxon-name></italic> sp. n. <bold>1–2</bold> Male habitus (dorsal and lateral views) <bold>3–4</bold> Female habitus (dorsal and lateral views) <bold>5</bold> Head and thorax, dorsal view <bold>6</bold> Face <bold>7</bold> Head, lateral view <bold>8</bold> Forewing <bold>9</bold> Hindwing <bold>10</bold> Anal segment of male, dorsal view <bold>11</bold> Male genitalia, lateral view <bold>12</bold> Male genitalia, ventral view <bold>13</bold> Left genital style, dorsal view <bold>14</bold> Aedeagus, dorsal view <bold>15</bold> Aedeagus, ventral view. Scale bars: 0.2 mm (<bold>8–13</bold>); 0.5 mm (<bold>5–7, 14–15</bold>).</p></caption><graphic xmlns:xlink="http://www.w3.org/1999/xlink" xlink:href="zookeys-787-081-g001.jpg" position="float" orientation="portrait" xlink:type="simple" id="oo_232426.jpg"/></fig><fig id="F3" position="float" orientation="portrait"><label>Figures 22–36.</label><caption><p><italic><tp:taxon-name><tp:taxon-name-part taxon-name-part-type="genus" reg="Magadhaideus">Magadhaideus</tp:taxon-name-part><tp:taxon-name-part taxon-name-part-type="species" reg="pingbianensis">pingbianensis</tp:taxon-name-part></tp:taxon-name></italic> sp. n. <bold>22–23</bold> Male habitus (dorsal and lateral views) <bold>24–25</bold> Female habitus (dorsal and lateral views) <bold>26</bold> Head and thorax, dorsal view <bold>27</bold> Face <bold>28</bold> Head, lateral view <bold>29</bold> Forewing <bold>30</bold> Hindwing <bold>31</bold> Anal segment of male, dorsal view <bold>32</bold> Male genitalia, lateral view <bold>33</bold> Male genitalia, ventral view <bold>34</bold> Left genital style, dorsal view <bold>35</bold> Aedeagus dorsal view, <bold>36</bold> Aedeagus ventral view. Scale bars: 0.2 mm (<bold>29–34</bold>); 0.5 mm (<bold>26–28, 35–36</bold>).</p></caption><graphic xmlns:xlink="http://www.w3.org/1999/xlink" xlink:href="zookeys-787-081-g003.jpg" position="float" orientation="portrait" xlink:type="simple" id="oo_232428.jpg"/></fig><fig id="F2" position="float" orientation="portrait"><label>Figures 16–21.</label><caption><p><italic><tp:taxon-name><tp:taxon-name-part taxon-name-part-type="genus" reg="Magadhaideus">Magadhaideus</tp:taxon-name-part><tp:taxon-name-part taxon-name-part-type="species" reg="luchunensis">luchunensis</tp:taxon-name-part></tp:taxon-name></italic> sp. n. <bold>16</bold> Female genitalia, ventral view <bold>17</bold> Anal segment of female, dorsal view <bold>18</bold> Female genitalia, lateral view <bold>19</bold> First valvula, from inside <bold>20</bold> Second valvula, ventral view <bold>21</bold> Sclerite on entrance of bursa copulatrix, ventral view. Scale bars: 0.2 mm (<bold>16–18, 20– 21</bold>); 0.5 mm (<bold>19.</bold>)</p></caption><graphic xmlns:xlink="http://www.w3.org/1999/xlink" xlink:href="zookeys-787-081-g002.jpg" position="float" orientation="portrait" xlink:type="simple" id="oo_232427.jpg"/></fig><fig id="F4" position="float" orientation="portrait"><label>Figures 37–42.</label><caption><p><italic><tp:taxon-name><tp:taxon-name-part taxon-name-part-type="genus" reg="Magadhaideus">Magadhaideus</tp:taxon-name-part><tp:taxon-name-part taxon-name-part-type="species" reg="pingbianensis">pingbianensis</tp:taxon-name-part></tp:taxon-name></italic> sp. n. <bold>37</bold> Female genitalia, ventral view <bold>38</bold> Anal segment of female, dorsal view <bold>39</bold> Female genitalia, lateral view <bold>40</bold> First valvula, from inside <bold>41</bold> Second valvula, ventral view <bold>42</bold> Sclerite on entrance of bursa copulatrix, ventral view. Scale bars: 0.2 mm (<bold>37–39, 41–42</bold>); 0.5 mm (<bold>40</bold>).</p></caption><graphic xmlns:xlink="http://www.w3.org/1999/xlink" xlink:href="zookeys-787-081-g004.jpg" position="float" orientation="portrait" xlink:type="simple" id="oo_232429.jpg"/></fig></tp:treatment-sec><ref-list><ref id="B6"><mixed-citation xmlns:xlink="http://www.w3.org/1999/xlink" xlink:type="simple"><person-group><name name-style="western"><surname>Long</surname><given-names>J-K</given-names></name><name name-style="western"><surname>Chang</surname><given-names>Z-M</given-names></name><name name-style="western"><surname>Yang</surname><given-names>L</given-names></name><name name-style="western"><surname>Chen</surname><given-names>X-S</given-names></name></person-group> (<year>2017</year>) <article-title><italic><tp:taxon-name><tp:taxon-name-part taxon-name-part-type="genus">Magadhaideus</tp:taxon-name-part></tp:taxon-name></italic>, a new genus of the tribe <tp:taxon-name><tp:taxon-name-part taxon-name-part-type="tribe">Plectoderini</tp:taxon-name-part></tp:taxon-name> with the description of a new species from China (<tp:taxon-name><tp:taxon-name-part taxon-name-part-type="order">Hemiptera</tp:taxon-name-part></tp:taxon-name>, <tp:taxon-name><tp:taxon-name-part taxon-name-part-type="infraorder">Fulgoromorpha</tp:taxon-name-part></tp:taxon-name>, <tp:taxon-name><tp:taxon-name-part taxon-name-part-type="family">Achilidae</tp:taxon-name-part></tp:taxon-name>).</article-title><source>ZooKeys</source><volume>724</volume>: <fpage>21</fpage>–<lpage>29</lpage>. <ext-link xlink:type="simple" ext-link-type="doi" xlink:href="10.3897/zookeys.724.14742">https://doi.org/10.3897/zookeys.724.14742</ext-link></mixed-citation></ref></ref-list></tp:taxon-treatment>
