# Supplementary material for: Two new species of genus Magadhaideus Long & Chen, 2017 from China (Hemiptera: Fulgoromorpha: Achilidae)
Source: Zookeys. 2018 Oct 2;(787):81–90. doi: 10.3897/zookeys.787.26057 (PMC6177512; doi:10.3897/zookeys.787.26057)
Supplement: XML Treatment for Magadhaideus luchunensis [file zookeys.787.26057-treatment2.xml]

<!DOCTYPE tp:taxon-treatment
  PUBLIC "-//TaxonX//DTD Taxonomic Treatment Publishing DTD v0 20100105//EN" "tax-treatment-NSO.dtd">
<tp:taxon-treatment xmlns:tp="http://www.plazi.org/taxpub"><tp:treatment-meta><kwd-group><label>Taxon classification</label><kwd><named-content xmlns:xlink="http://www.w3.org/1999/xlink" content-type="kingdom">Animalia</named-content></kwd><kwd><named-content xmlns:xlink="http://www.w3.org/1999/xlink" content-type="order">Hemiptera</named-content></kwd><kwd><named-content xmlns:xlink="http://www.w3.org/1999/xlink" content-type="family">Achilidae</named-content></kwd></kwd-group><mixed-citation publication-type="journal"><person-group><name><surname>Xu</surname><given-names>Shi-Yan</given-names></name><name><surname>Long</surname><given-names>Jian-Kun</given-names></name><name><surname>Chen</surname><given-names>Xiang-Sheng</given-names></name></person-group><article-title>Two new species of genus <italic><tp:taxon-name><tp:taxon-name-part taxon-name-part-type="genus" reg="Magadhaideus">Magadhaideus</tp:taxon-name-part></tp:taxon-name></italic> Long &amp; Chen, 2017 from China (<tp:taxon-name><tp:taxon-name-part taxon-name-part-type="order">Hemiptera</tp:taxon-name-part></tp:taxon-name>: <tp:taxon-name><tp:taxon-name-part taxon-name-part-type="infraorder">Fulgoromorpha</tp:taxon-name-part></tp:taxon-name>: <tp:taxon-name><tp:taxon-name-part taxon-name-part-type="family">Achilidae</tp:taxon-name-part></tp:taxon-name>)</article-title><source>Zookeys</source><day>2</day><month>10</month><year>2018</year><volume>2018</volume><issue>787</issue><fpage>81</fpage><lpage>90</lpage><pub-id pub-id-type="doi">10.3897/zookeys.787.26057</pub-id></mixed-citation></tp:treatment-meta><tp:nomenclature><tp:taxon-name>
            <tp:taxon-name-part taxon-name-part-type="genus" reg="Magadhaideus">Magadhaideus</tp:taxon-name-part>
            <tp:taxon-name-part taxon-name-part-type="species" reg="luchunensis">luchunensis</tp:taxon-name-part>
            <object-id xmlns:xlink="http://www.w3.org/1999/xlink" content-type="zoobank" xlink:type="simple">http://zoobank.org/3A4A9E53-0871-4563-B5A5-9E9661F001E7</object-id>
          </tp:taxon-name><tp:taxon-status xmlns:xlink="http://www.w3.org/1999/xlink" xlink:type="simple">sp. n.</tp:taxon-status><xref ref-type="fig" rid="F1">Figs 1–15</xref><xref ref-type="fig" rid="F2">, 16–21</xref></tp:nomenclature><tp:treatment-sec sec-type="type material" id="SECID0EXBAE"><title>Type material.</title><p>Holotype: ♂, CHINA, <bold>Yunnan</bold>: Lüchun County, Huanglianshan, sweeping, 14 Aug 2014, Zheng-Xiang Zhou. Paratypes: <bold>Yunnan</bold>: 2♂♂5♀♀, same data as holotype; 1♂2♀♀, Lüchun County, Lüboshuiku, sweeping, 13 Aug 2014, Mei-Na Guo; 1♂3♀♀, Lüchun County, Lüboshuiku, sweeping, 8 Aug 2017, Yang-Yang Liu.</p></tp:treatment-sec><tp:treatment-sec sec-type="diagnosis" id="SECID0EBCAE"><title>Diagnosis.</title><p>The salient features of the new species include the following: medioventral process of pygofer with two much smaller lateroapical processes (Fig. <xref ref-type="fig" rid="F1">12</xref>); and phallobase of aedeagus with right basal long lobe single, left apical short lobe directed laterally (Figs <xref ref-type="fig" rid="F1">14–15</xref>).</p></tp:treatment-sec><tp:treatment-sec sec-type="description" id="SECID0EPCAE"><title>Description.</title><p>Measurements. Body length (from apex of vertex to tip of forewing): male 4.9–5.1 mm (n = 2), female 5.0–5.5 mm (n = 7); forewing length: male 4.6–4.8 mm (n = 2), female 4.7–5.2 mm (n = 7).</p></tp:treatment-sec><tp:treatment-sec sec-type="Colouration" id="SECID0EUCAE"><title>Colouration.</title><p>Head yellowish brown. Vertex (Figs <xref ref-type="fig" rid="F1">1</xref>, <xref ref-type="fig" rid="F1">3</xref>, <xref ref-type="fig" rid="F1">5</xref>) along each lateral margin with one dark brown marking at base and another one brown marking at level of anterior margin of eyes, two short longitudinal dark brown markings along median carina apically. Frons (Figure <xref ref-type="fig" rid="F1">6</xref>) with seven dark brown markings along lateral margin, in middle scattered yellowish-white dots between eyes. Postclypeus pale yellowish, with a transverse brown band near apex. Frontoclypeus (Figure <xref ref-type="fig" rid="F1">6</xref>) dark brown, with the base and apex pale yellowish. Rostrum yellowish brown, with apex brown. Genae dark brown, as in Figure <xref ref-type="fig" rid="F1">7</xref>, area along anterior and dorsal margins combined pale yellowish brown, and four transverse short dark brown stripes along anterior margin, a broad transverse yellowish white band under the suture and another narrower one at level of junction of post- and frontclypeus. Eyes (Figs <xref ref-type="fig" rid="F1">1–7</xref>) generally reddish brown; ocellus (Figs <xref ref-type="fig" rid="F1">2</xref>, <xref ref-type="fig" rid="F1">4</xref>, <xref ref-type="fig" rid="F1">7</xref>) pale reddish. Antennae (Figs <xref ref-type="fig" rid="F1">2</xref>, <xref ref-type="fig" rid="F1">4</xref>, <xref ref-type="fig" rid="F1">6</xref>, <xref ref-type="fig" rid="F1">7</xref>) pale yellowish brown. Pronotum (Figs <xref ref-type="fig" rid="F1">1</xref>, <xref ref-type="fig" rid="F1">3</xref>, <xref ref-type="fig" rid="F1">5</xref>) brown, lateral lobe with four to five dark brown areas along posterior margin, three carinae pale yellowish brown. Mesonotum (Figs <xref ref-type="fig" rid="F1">1</xref>, <xref ref-type="fig" rid="F1">3</xref>, <xref ref-type="fig" rid="F1">5</xref>) brown, trans<!--PageBreak-->verse callus pale, posterior two-thirds between lateral carinae with few scattered ivory-white dots, two dark markings at level of lateral carinae and posterior margin joined with peripheries pale yellowish brown, each lateral angle with a large ivory-white marking along posterior margin. Tegula (Figs <xref ref-type="fig" rid="F1">1–5</xref>) yellowish brown, along posterior margin paler. Forewing (Figs <xref ref-type="fig" rid="F1">1–4</xref>, <xref ref-type="fig" rid="F1">8</xref>) greyish brown, veins pale yellowish brown with small variably sized dark markings scattered, clavus with a broad irregular longitudinal dark brown band from base to apex. Hindwing pale brown, veins brown. Legs with colour pattern as in Figs <xref ref-type="fig" rid="F1">2</xref> and <xref ref-type="fig" rid="F1">4</xref>, abdomen dark brown.</p><fig id="F1" position="float" orientation="portrait"><label>Figures 1–15.</label><caption><p><italic><tp:taxon-name><tp:taxon-name-part taxon-name-part-type="genus" reg="Magadhaideus">Magadhaideus</tp:taxon-name-part><tp:taxon-name-part taxon-name-part-type="species" reg="luchunensis">luchunensis</tp:taxon-name-part></tp:taxon-name></italic> sp. n. <bold>1–2</bold> Male habitus (dorsal and lateral views) <bold>3–4</bold> Female habitus (dorsal and lateral views) <bold>5</bold> Head and thorax, dorsal view <bold>6</bold> Face <bold>7</bold> Head, lateral view <bold>8</bold> Forewing <bold>9</bold> Hindwing <bold>10</bold> Anal segment of male, dorsal view <bold>11</bold> Male genitalia, lateral view <bold>12</bold> Male genitalia, ventral view <bold>13</bold> Left genital style, dorsal view <bold>14</bold> Aedeagus, dorsal view <bold>15</bold> Aedeagus, ventral view. Scale bars: 0.2 mm (<bold>8–13</bold>); 0.5 mm (<bold>5–7, 14–15</bold>).</p></caption><graphic xmlns:xlink="http://www.w3.org/1999/xlink" xlink:href="zookeys-787-081-g001.jpg" position="float" orientation="portrait" xlink:type="simple" id="oo_232426.jpg"/></fig></tp:treatment-sec><tp:treatment-sec sec-type="Head and thorax" id="SECID0EWHAE"><title>Head and thorax.</title><p>Ratio width of vertex at posterior margin to its length in midline 1.8 (Figure <xref ref-type="fig" rid="F1">5</xref>), anterior third produced before eyes. Ratio length of frons in midline to its maximum width 1.1, ratio maximum of width to width at apex 1.7. Ratio length of postclypeus in midline to length of frons 0.5 (Figure <xref ref-type="fig" rid="F1">6</xref>). Rostrum with ratio apical to subapical segment 1.4. Lateral lobes of pronotum with three short longitudinal carinae behind eye, ratio length in midline to length of vertex 0.8 (Figure <xref ref-type="fig" rid="F1">5</xref>). Mesonotum (Figure <xref ref-type="fig" rid="F1">5</xref>) in midline 5.3 times longer than pronotum, 2.5 times longer than pronotum and vertex combined. Forewing (Figure <xref ref-type="fig" rid="F1">8</xref>) with ratio of length to maximum width 3.0, vein R with subapical cell. Hindwing (Figure <xref ref-type="fig" rid="F1">9</xref>) with length to maximum width ratio of 2.0. Post-tibiae with a lateral spine in basal one-fifths, spinal formula 7–6–6.</p></tp:treatment-sec><tp:treatment-sec sec-type="Male genitalia" id="SECID0EUIAE"><title>Male genitalia.</title><p>Anal segment in dorsal view (Figure <xref ref-type="fig" rid="F1">10</xref>) with ratio length to maximum width 1.2, basal margin slightly concave, apical margin angularly convex in middle, in lateral view (Figure <xref ref-type="fig" rid="F1">11</xref>) with basal 2/3 broad, apical 1/3 slender as finger, roundly bent ventrally, lateral margin near middle with a strong spinous process, directed ventrally. Anal style (Figure <xref ref-type="fig" rid="F1">10</xref>) not exceeding apical margin of anal segment in lateral view. Pygofer in lateral view (Figure <xref ref-type="fig" rid="F1">11</xref>) with posterior margin with a large short process in the middle. Medioventral process (Figure <xref ref-type="fig" rid="F1">12</xref>) with width distinctly wider than length, apical not margin truncate, lateroapical margins with two small sharp processes. Genital style (Figure <xref ref-type="fig" rid="F1">13</xref>) with apical margin roundly convex, widest part at apical 2/5, a tortuous process rising from basal 1/3 of dorsal margin, branched into three lobes. Aedeagus (Figs <xref ref-type="fig" rid="F1">14–15</xref>) asymmetrical, phallobase in ventral view (Figure <xref ref-type="fig" rid="F1">15</xref>) with three long lateral processes rising from base, three short processes rising from apex; in dorsal view (Figure <xref ref-type="fig" rid="F1">14</xref>) with another two long, irregular, dorsal processes rising from base. Phallic appendages straight with apical margin roundly convex, not exceeding apical margin of phallobase.</p></tp:treatment-sec><tp:treatment-sec sec-type="Female genitalia" id="SECID0E5JAE"><title>Female genitalia.</title><p>Seventh abdominal sternum in ventral view (Figure <xref ref-type="fig" rid="F2">16</xref>), posterior margin truncate or slightly concave. Anal segment (Figs <xref ref-type="fig" rid="F2">17–18</xref>) in dorsal view with ratio of length to its maximum width 1.4, anal stylet not exceeding apical margin of anal segment. Second valvula in ventral view (Figure <xref ref-type="fig" rid="F2">20</xref>), with ratio of width to its maximum length 1.1. Sclerite on entrance of bursa copulatrix in ventral view (Figure <xref ref-type="fig" rid="F2">21</xref>) prominent Y-shaped.</p><fig id="F2" position="float" orientation="portrait"><label>Figures 16–21.</label><caption><p><italic><tp:taxon-name><tp:taxon-name-part taxon-name-part-type="genus" reg="Magadhaideus">Magadhaideus</tp:taxon-name-part><tp:taxon-name-part taxon-name-part-type="species" reg="luchunensis">luchunensis</tp:taxon-name-part></tp:taxon-name></italic> sp. n. <bold>16</bold> Female genitalia, ventral view <bold>17</bold> Anal segment of female, dorsal view <bold>18</bold> Female genitalia, lateral view <bold>19</bold> First valvula, from inside <bold>20</bold> Second valvula, ventral view <bold>21</bold> Sclerite on entrance of bursa copulatrix, ventral view. Scale bars: 0.2 mm (<bold>16–18, 20– 21</bold>); 0.5 mm (<bold>19.</bold>)</p></caption><graphic xmlns:xlink="http://www.w3.org/1999/xlink" xlink:href="zookeys-787-081-g002.jpg" position="float" orientation="portrait" xlink:type="simple" id="oo_232427.jpg"/></fig></tp:treatment-sec><tp:treatment-sec sec-type="etymology" id="SECID0E3LAE"><title>Etymology.</title><p>This specific name refers to the type locality, Lüchun, Yunnan Province, China.</p></tp:treatment-sec><tp:treatment-sec sec-type="host" id="SECID0EBMAE"><title>Host plant.</title><p>Unknown.</p></tp:treatment-sec><tp:treatment-sec sec-type="distribution" id="SECID0EGMAE"><title>Distribution.</title><p>China (Yunnan).</p><!--PageBreak--></tp:treatment-sec><tp:treatment-sec sec-type="remarks" id="SECID0EMMAE"><title>Remarks.</title><p>This species is similar to <italic><tp:taxon-name><tp:taxon-name-part taxon-name-part-type="genus" reg="Magadhaideus">M.</tp:taxon-name-part><tp:taxon-name-part taxon-name-part-type="species" reg="xiphos">xiphos</tp:taxon-name-part></tp:taxon-name></italic> Long &amp; Chen, 2017, but differs from the latter in: medioventral process of pygofer with two small teeth-like lateroapical processes (<italic><tp:taxon-name><tp:taxon-name-part taxon-name-part-type="genus" reg="Magadhaideus">M.</tp:taxon-name-part><tp:taxon-name-part taxon-name-part-type="species" reg="xiphos">xiphos</tp:taxon-name-part></tp:taxon-name></italic> with two finger-like lateroapical processes); phallobase of aedeagus in ventral view with six processes (<italic><tp:taxon-name><tp:taxon-name-part taxon-name-part-type="genus" reg="Magadhaideus">M.</tp:taxon-name-part><tp:taxon-name-part taxon-name-part-type="species" reg="xiphos">xiphos</tp:taxon-name-part></tp:taxon-name></italic> with seven processes).</p></tp:treatment-sec></tp:taxon-treatment>
