# Supplementary material for: Two new species of genus Magadhaideus Long & Chen, 2017 from China (Hemiptera: Fulgoromorpha: Achilidae)
Source: Zookeys. 2018 Oct 2;(787):81–90. doi: 10.3897/zookeys.787.26057 (PMC6177512; doi:10.3897/zookeys.787.26057)
Supplement: XML Treatment for Magadhaideus pingbianensis [file zookeys.787.26057-treatment3.xml]

<!DOCTYPE tp:taxon-treatment
  PUBLIC "-//TaxonX//DTD Taxonomic Treatment Publishing DTD v0 20100105//EN" "tax-treatment-NSO.dtd">
<tp:taxon-treatment xmlns:tp="http://www.plazi.org/taxpub"><tp:treatment-meta><kwd-group><label>Taxon classification</label><kwd><named-content xmlns:xlink="http://www.w3.org/1999/xlink" content-type="kingdom">Animalia</named-content></kwd><kwd><named-content xmlns:xlink="http://www.w3.org/1999/xlink" content-type="order">Hemiptera</named-content></kwd><kwd><named-content xmlns:xlink="http://www.w3.org/1999/xlink" content-type="family">Achilidae</named-content></kwd></kwd-group><mixed-citation publication-type="journal"><person-group><name><surname>Xu</surname><given-names>Shi-Yan</given-names></name><name><surname>Long</surname><given-names>Jian-Kun</given-names></name><name><surname>Chen</surname><given-names>Xiang-Sheng</given-names></name></person-group><article-title>Two new species of genus <italic><tp:taxon-name><tp:taxon-name-part taxon-name-part-type="genus" reg="Magadhaideus">Magadhaideus</tp:taxon-name-part></tp:taxon-name></italic> Long &amp; Chen, 2017 from China (<tp:taxon-name><tp:taxon-name-part taxon-name-part-type="order">Hemiptera</tp:taxon-name-part></tp:taxon-name>: <tp:taxon-name><tp:taxon-name-part taxon-name-part-type="infraorder">Fulgoromorpha</tp:taxon-name-part></tp:taxon-name>: <tp:taxon-name><tp:taxon-name-part taxon-name-part-type="family">Achilidae</tp:taxon-name-part></tp:taxon-name>)</article-title><source>Zookeys</source><day>2</day><month>10</month><year>2018</year><volume>2018</volume><issue>787</issue><fpage>81</fpage><lpage>90</lpage><pub-id pub-id-type="doi">10.3897/zookeys.787.26057</pub-id></mixed-citation></tp:treatment-meta><tp:nomenclature><tp:taxon-name>
            <tp:taxon-name-part taxon-name-part-type="genus" reg="Magadhaideus">Magadhaideus</tp:taxon-name-part>
            <tp:taxon-name-part taxon-name-part-type="species" reg="pingbianensis">pingbianensis</tp:taxon-name-part>
            <object-id xmlns:xlink="http://www.w3.org/1999/xlink" content-type="zoobank" xlink:type="simple">http://zoobank.org/84A1ED6C-97C0-480A-9EC0-2C17C9E2CF33</object-id>
          </tp:taxon-name><tp:taxon-status xmlns:xlink="http://www.w3.org/1999/xlink" xlink:type="simple">sp. n.</tp:taxon-status><xref ref-type="fig" rid="F3">Figs 22–36</xref><xref ref-type="fig" rid="F4">, 37–42</xref><!--PageBreak--><!--PageBreak--></tp:nomenclature><tp:treatment-sec sec-type="type material" id="SECID0EFPAE"><title>Type material.</title><p>Holotype: ♂, CHINA: <bold>Yunnan</bold>, Pingbian County, Daweishan, 7 Aug 2014, Zheng-Xiang Zhou; Paratypes: 1♂, as paratypes Qiang Luo, 20 Aug 2017; 4♀♀, 8 Aug 2017, Hai-Yan Sun.</p></tp:treatment-sec><tp:treatment-sec sec-type="diagnosis" id="SECID0ENPAE"><title>Diagnosis.</title><p>The salient features of the new species include the following: medioventral process of pygofer with two larger lateroapical processes, directed inward (Figure <xref ref-type="fig" rid="F3">33</xref>); and phallobase of aedeagus with right basal long lobe branched into two processes, apexes bent, directed inwards, left apical short lobe directed apically (Figs <xref ref-type="fig" rid="F3">35–36</xref>).</p></tp:treatment-sec><tp:treatment-sec sec-type="description" id="SECID0E2PAE"><title>Description.</title><p>Measurements. Body length (from apex of vertex to tip of forewing): male 4.9– 5.1 mm (n = 2), female 5.0–5.3 mm (n = 4); forewing length: male 3.5–3.9 mm (n = 2), female 4.6–4.8 mm (n = 4).</p></tp:treatment-sec><tp:treatment-sec sec-type="Colouration" id="SECID0EAQAE"><title>Colouration.</title><p>Body with colour pattern (Figs <xref ref-type="fig" rid="F3">22–28</xref>) except the form of a broad irregular longitudinal dark brown band from base to apex of clavus (Figure <xref ref-type="fig" rid="F3">29</xref>), as same as <italic><tp:taxon-name><tp:taxon-name-part taxon-name-part-type="genus" reg="Magadhaideus">M.</tp:taxon-name-part><tp:taxon-name-part taxon-name-part-type="species" reg="luchunensis">luchunensis</tp:taxon-name-part></tp:taxon-name></italic> sp. n.</p><fig id="F3" position="float" orientation="portrait"><label>Figures 22–36.</label><caption><p><italic><tp:taxon-name><tp:taxon-name-part taxon-name-part-type="genus" reg="Magadhaideus">Magadhaideus</tp:taxon-name-part><tp:taxon-name-part taxon-name-part-type="species" reg="pingbianensis">pingbianensis</tp:taxon-name-part></tp:taxon-name></italic> sp. n. <bold>22–23</bold> Male habitus (dorsal and lateral views) <bold>24–25</bold> Female habitus (dorsal and lateral views) <bold>26</bold> Head and thorax, dorsal view <bold>27</bold> Face <bold>28</bold> Head, lateral view <bold>29</bold> Forewing <bold>30</bold> Hindwing <bold>31</bold> Anal segment of male, dorsal view <bold>32</bold> Male genitalia, lateral view <bold>33</bold> Male genitalia, ventral view <bold>34</bold> Left genital style, dorsal view <bold>35</bold> Aedeagus dorsal view, <bold>36</bold> Aedeagus ventral view. Scale bars: 0.2 mm (<bold>29–34</bold>); 0.5 mm (<bold>26–28, 35–36</bold>).</p></caption><graphic xmlns:xlink="http://www.w3.org/1999/xlink" xlink:href="zookeys-787-081-g003.jpg" position="float" orientation="portrait" xlink:type="simple" id="oo_232428.jpg"/></fig></tp:treatment-sec><tp:treatment-sec sec-type="Head and thorax" id="SECID0EPSAE"><title>Head and thorax.</title><p>Ratio width of vertex at posterior margin to its length in midline 2.0 (Figure <xref ref-type="fig" rid="F3">26</xref>), anterior third produced before eyes. Ratio length of frons in midline to its maximum width 1.2, ratio maximum of width to width at apex 1.8 Ratio length of postclypeus in midline to length of frons 0.5 (Figure <xref ref-type="fig" rid="F3">27</xref>). Rostrum with ratio apical to subapical segment 1.5. Lateral lobes of pronotum with three short longitudinal carinae behind eye, ratio length in midline to length of vertex 0.8 (Figure <xref ref-type="fig" rid="F3">26</xref>). Mesonotum (Figure <xref ref-type="fig" rid="F3">26</xref>) in midline 5.5 times longer than pronotum, 2.5 times longer than pronotum and vertex combined. Forewing (Figure <xref ref-type="fig" rid="F3">29</xref>) with ratio of length to maximum width 3.0, vein R with subapical cell. Hindwing (Figure <xref ref-type="fig" rid="F3">30</xref>) with length to maximum width ratio of 2.0. Post-tibiae with a lateral spine in basal 1/5, spinal formula 7–6–6.</p></tp:treatment-sec><tp:treatment-sec sec-type="Male genitalia" id="SECID0ENTAE"><title>Male genitalia.</title><p>Anal segment in dorsal view (Figure <xref ref-type="fig" rid="F3">31</xref>) with ratio length to maximum width 1.2, basal margin roundly concave in middle, apical margin angularly convex in middle, anal style not exceeding apical margin of anal segment; in lateral view (Figure <xref ref-type="fig" rid="F3">32</xref>) with basal 2/3 broad, apical 1/3 slender as finger, roundly bent ventrally, lateral margin near middle with a strong spinous process, directed ventrally. Pygofer in lateral view (Figure <xref ref-type="fig" rid="F3">32</xref>) with posterior margin slightly sinuate. Medioventral process (Figure <xref ref-type="fig" rid="F3">33</xref>) short and broad, with two large lateroapical processes, apical margin truncate. Genital style (Figure <xref ref-type="fig" rid="F3">34</xref>) with apical margin roundly convex, widest part at apical 2/5, a twisted process rising from nearly basal 1/2 of dorsal margin, branched into three lobes. Aedeagus (Figs <xref ref-type="fig" rid="F3">35–36</xref>) asymmetrical, phallobase in ventral <!--PageBreak--><!--PageBreak-->view (Figure <xref ref-type="fig" rid="F3">36</xref>) with three long lateral processes rising from apex, five long processes rising from base, with another single long irregular flaky bifurcation ventral processes rising from base. Phallic appendages straight with apical margin roundly convex, distinctly exceeding apical margin of phallobase.</p></tp:treatment-sec><tp:treatment-sec sec-type="Female genitalia" id="SECID0ESUAE"><title>Female genitalia.</title><p>Seventh abdominal sternum in ventral view (Figure <xref ref-type="fig" rid="F4">37</xref>) with posterior margin distinctly concave. Anal segment (Figs <xref ref-type="fig" rid="F4">38–39</xref>) in dorsal view with ratio of width to its maximum length 1.0, anal stylet distinctly exceeding apical margin of anal segment. Second valvula in ventral view (Figure <xref ref-type="fig" rid="F4">41</xref>), with ratio of width to its maximum length 1.2. Sclerite on entrance of bursa copulatrix in ventral view (Figure <xref ref-type="fig" rid="F4">42</xref>) prominent, T– shaped.</p><fig id="F4" position="float" orientation="portrait"><label>Figures 37–42.</label><caption><p><italic><tp:taxon-name><tp:taxon-name-part taxon-name-part-type="genus" reg="Magadhaideus">Magadhaideus</tp:taxon-name-part><tp:taxon-name-part taxon-name-part-type="species" reg="pingbianensis">pingbianensis</tp:taxon-name-part></tp:taxon-name></italic> sp. n. <bold>37</bold> Female genitalia, ventral view <bold>38</bold> Anal segment of female, dorsal view <bold>39</bold> Female genitalia, lateral view <bold>40</bold> First valvula, from inside <bold>41</bold> Second valvula, ventral view <bold>42</bold> Sclerite on entrance of bursa copulatrix, ventral view. Scale bars: 0.2 mm (<bold>37–39, 41–42</bold>); 0.5 mm (<bold>40</bold>).</p></caption><graphic xmlns:xlink="http://www.w3.org/1999/xlink" xlink:href="zookeys-787-081-g004.jpg" position="float" orientation="portrait" xlink:type="simple" id="oo_232429.jpg"/></fig></tp:treatment-sec><tp:treatment-sec sec-type="etymology" id="SECID0EQWAE"><title>Etymology.</title><p>This specific name refers to the type locality, Pingbian, Yunnan Province, China.</p></tp:treatment-sec><tp:treatment-sec sec-type="distribution" id="SECID0EVWAE"><title>Distribution.</title><p>China (Yunnan).</p><!--PageBreak--></tp:treatment-sec><tp:treatment-sec sec-type="remarks" id="SECID0E2WAE"><title>Remarks.</title><p>This species is similar to <italic><tp:taxon-name><tp:taxon-name-part taxon-name-part-type="genus" reg="Magadhaideus">M.</tp:taxon-name-part><tp:taxon-name-part taxon-name-part-type="species" reg="cervina">cervina</tp:taxon-name-part></tp:taxon-name></italic> (Fennah, 1956), but differs from the latter in: Medioventral process of pygofer with apical margin in the middle concave (<italic><tp:taxon-name><tp:taxon-name-part taxon-name-part-type="genus" reg="Magadhaideus">M.</tp:taxon-name-part><tp:taxon-name-part taxon-name-part-type="species" reg="cervina">cervina</tp:taxon-name-part></tp:taxon-name></italic> with apical margin in the middle distinctly convex); phallobase of aedeagus with outermost left lateral processes with apical 1/2 hardly bent, directed apically (<italic><tp:taxon-name><tp:taxon-name-part taxon-name-part-type="genus" reg="Magadhaideus">M.</tp:taxon-name-part><tp:taxon-name-part taxon-name-part-type="species" reg="cervina">cervina</tp:taxon-name-part></tp:taxon-name></italic> with outermost left lateral processes with apical 1/2 distinctly bent, directed inwards).</p></tp:treatment-sec></tp:taxon-treatment>
